# Supplementary material for: Hormone Replacement Therapy Does Not Eliminate Risk Factors for Joint Complications following Total Joint Arthroplasty: A Matched Cohort Study
Source: Pathophysiology. 2023 Apr 4;30(2):123–35. doi: 10.3390/pathophysiology30020011 (PMC10123744; doi:10.3390/pathophysiology30020011)
Supplement: Supplementary file 1 [file pathophysiology-30-00011-s001.zip]

Archive with 1 entries (1 files):
- pathophysiology-2194992-supplementary.pdf
